# Supplementary material for: Randomized controlled single-farm field evaluation of an autogenous Mycoplasma hyosynoviae bacterin: lameness treatments and exploratory serology
Source: Porcine Health Manag. 2026 Mar 20;12:26. doi: 10.1186/s40813-026-00503-7 (PMC13122867; doi:10.1186/s40813-026-00503-7)
Supplement: Supplementary file 1 — Supplementary Material 1 [file 40813_2026_503_MOESM1_ESM.xlsx]

## Sheet: Sheet 1
Vaccinated and control pigs per room and pen
		Room 1													Room 2												Room 3													Room 4
Batch	Pen	1	2	3	4	5	6	7	8	9	10	11	12	Total	1	2	3	4	5	6	7	8	9	10	11	Total	1	2	3	4	5	6	7	8	9	10	11	12	Total	1	2	3	4	5	6	7	8	9	10
1	Control																										2	4	5	4	9	5	4	6	6	7	6	4	62	5	6	8	6	4	4	3	6	6	7
	Vaccine																										4	6	6	8	3	8	8	4	6	4	5	5	67	7	4	4	5	7	7	9	6	5	4
2	Control	7	7	4	5	5	3	5	7	7	5	3	2	60	4	3	3	7	6	6	4	5	6	2	2	48
	Vaccine	4	3	5	5	6	9	7	5	5	2	5	4	60	4	5	8	5	6	6	7	6	6	5	6	64
3	Control																										4	3	5	5	5	2	7	10	10	3	3	6	63	9	7	4	3	3	5	8	5	5	3
	Vaccine																										6	7	7	5	7	8	4	4	1	6	7	5	67	3	2	6	6	4	4	3	7	4	3
Grand Total		11	10	9	10	11	12	12	12	12	7	8	6	120	8	8	11	12	12	12	11	11	12	7	8	112	16	20	23	22	24	23	23	24	23	20	21	20	259	24	19	22	20	18	20	23	24	20	17
[truncated: 4 more columns]
